# Supplementary material for: Calcium Dobesilate Modulates PKCδ-NADPH Oxidase- MAPK-NF-κB Signaling Pathway to Reduce CD14, TLR4, and MMP9 Expression during Monocyte-to-Macrophage Differentiation: Potential Therapeutic Implications for Atherosclerosis
Source: Antioxidants (Basel). 2021 Nov 11;10(11):1798. doi: 10.3390/antiox10111798 (PMC8615002; doi:10.3390/antiox10111798)
Supplement: Supplementary file 1 [file antioxidants-10-01798-s001.zip]

Archive with 1 entries (1 files):
- antioxidants-1461701-supplementary.pdf
